# Supplementary material for: Combustion of a Solid Recovered Fuel (SRF) Produced from the Polymeric Fraction of Automotive Shredder Residue (ASR)
Source: Polymers (Basel). 2021 Nov 3;13(21):3807. doi: 10.3390/polym13213807 (PMC8587669; doi:10.3390/polym13213807)
Supplement: Supplementary file 1 [file polymers-13-03807-s001.zip]

Archive with 1 entries (1 files):
- polymers-1341696-supplementary.pdf
